# Supplementary material for: Molecular and developmental deficits in Smith-Magenis syndrome human stem cell-derived cortical neural models
Source: Am J Hum Genet. 2025 Aug 28;112(10):2338–62. doi: 10.1016/j.ajhg.2025.07.020 (PMC12696504; doi:10.1016/j.ajhg.2025.07.020)
Supplement: Table S3. Hi-C contacts per chromosome for each sample [file mmc2.xlsx]

## Sheet: Table S3
Sample	chrom	cis_count	trans_count		Sample	chrom	cis_count	trans_count
hiPSC_CTRL_1	chr1	16876199	6984771		hOrg_CTRL_2	chr1	12915974	9092785
hiPSC_CTRL_1	chr2	18940708	6673035		hOrg_CTRL_2	chr2	14117498	9117480
hiPSC_CTRL_1	chr3	15515366	5962182		hOrg_CTRL_2	chr3	11631619	7607589
hiPSC_CTRL_1	chr4	14824100	5355052		hOrg_CTRL_2	chr4	10770088	7172167
hiPSC_CTRL_1	chr5	13691407	5345865		hOrg_CTRL_2	chr5	10155542	6962817
hiPSC_CTRL_1	chr6	13084720	5273942		hOrg_CTRL_2	chr6	9704505	6785330
hiPSC_CTRL_1	chr7	11171133	4995675		hOrg_CTRL_2	chr7	8529909	6254195
hiPSC_CTRL_1	chr8	10635080	4485969		hOrg_CTRL_2	chr8	8070688	5845932
hiPSC_CTRL_1	chr9	7803363	4027605		hOrg_CTRL_2	chr9	5882518	5019096
hiPSC_CTRL_1	chr10	9242983	4558113		hOrg_CTRL_2	chr10	7140562	5759642
hiPSC_CTRL_1	chr11	9259350	4656750		hOrg_CTRL_2	chr11	7151234	5711847
hiPSC_CTRL_1	chr12	9302486	4746062		hOrg_CTRL_2	chr12	7259494	5724249
hiPSC_CTRL_1	chr13	7047693	3293456		hOrg_CTRL_2	chr13	5199082	4048513
hiPSC_CTRL_1	chr14	5983922	3424427		hOrg_CTRL_2	chr14	4603490	4055984
hiPSC_CTRL_1	chr15	5032745	3302832		hOrg_CTRL_2	chr15	3959087	3875918
hiPSC_CTRL_1	chr16	4434189	3170938		hOrg_CTRL_2	chr16	3709043	3801032
hiPSC_CTRL_1	chr17	4546871	3436510		hOrg_CTRL_2	chr17	3800737	4017924
hiPSC_CTRL_1	chr18	5259347	2738483		hOrg_CTRL_2	chr18	3887183	3416627
hiPSC_CTRL_1	chr19	3010748	2285755		hOrg_CTRL_2	chr19	2735851	2697912
hiPSC_CTRL_1	chr20	3828217	2522957		hOrg_CTRL_2	chr20	2992875	3092017
hiPSC_CTRL_1	chr21	1951854	1397049		hOrg_CTRL_2	chr21	1503194	1687141
hiPSC_CTRL_1	chr22	1786312	1662370		hOrg_CTRL_2	chr22	1533883	1838319
hiPSC_CTRL_2	chr1	19689270	8915054		hOrg_CTRL_3	chr1	12721601	10050146
hiPSC_CTRL_2	chr2	22201314	8166964		hOrg_CTRL_3	chr2	13957291	10115692
hiPSC_CTRL_2	chr3	18088815	7174102		hOrg_CTRL_3	chr3	11452340	8466753
hiPSC_CTRL_2	chr4	16941566	6487302		hOrg_CTRL_3	chr4	10739229	7892101
hiPSC_CTRL_2	chr5	15829558	6517725		hOrg_CTRL_3	chr5	10050871	7703714
hiPSC_CTRL_2	chr6	15188191	6400569		hOrg_CTRL_3	chr6	9633424	7501562
hiPSC_CTRL_2	chr7	13039721	6123377		hOrg_CTRL_3	chr7	8387817	6994023
hiPSC_CTRL_2	chr8	12389395	5525379		hOrg_CTRL_3	chr8	7974479	6399476
hiPSC_CTRL_2	chr9	9082060	5058289		hOrg_CTRL_3	chr9	5825405	5526933
hiPSC_CTRL_2	chr10	10667869	5861188		hOrg_CTRL_3	chr10	7007577	6294414
hiPSC_CTRL_2	chr11	10894327	5873682		hOrg_CTRL_3	chr11	6963674	6302238
hiPSC_CTRL_2	chr12	10899604	5886866		hOrg_CTRL_3	chr12	7101051	6294590
hiPSC_CTRL_2	chr13	8141028	3932230		hOrg_CTRL_3	chr13	5166209	4437485
hiPSC_CTRL_2	chr14	6967451	4237937		hOrg_CTRL_3	chr14	4535146	4442862
hiPSC_CTRL_2	chr15	5851727	4185485		hOrg_CTRL_3	chr15	3886353	4195521
hiPSC_CTRL_2	chr16	5306228	4046387		hOrg_CTRL_3	chr16	3588087	4108243
hiPSC_CTRL_2	chr17	5464805	4450680		hOrg_CTRL_3	chr17	3658188	4336316
hiPSC_CTRL_2	chr18	6008050	3440285		hOrg_CTRL_3	chr18	3887210	3728820
hiPSC_CTRL_2	chr19	3751225	2902586		hOrg_CTRL_3	chr19	2592963	2961237
hiPSC_CTRL_2	chr20	4445519	3323435		hOrg_CTRL_3	chr20	2911547	3314721
hiPSC_CTRL_2	chr21	2247325	1696670		hOrg_CTRL_3	chr21	1506904	1843479
hiPSC_CTRL_2	chr22	2198322	2137104		hOrg_CTRL_3	chr22	1481945	1994573
hiPSC_CTRL_3	chr1	26842956	8707364		hOrg_CTRL_4	chr1	13694150	7950859
hiPSC_CTRL_3	chr2	29437840	8018195		hOrg_CTRL_4	chr2	15138420	8082622
hiPSC_CTRL_3	chr3	23903204	7213608		hOrg_CTRL_4	chr3	12549945	6704091
hiPSC_CTRL_3	chr4	22590605	6383953		hOrg_CTRL_4	chr4	11918556	6244479
hiPSC_CTRL_3	chr5	21178357	6503292		hOrg_CTRL_4	chr5	11064707	6104791
hiPSC_CTRL_3	chr6	20389624	6419817		hOrg_CTRL_4	chr6	10532004	5972851
hiPSC_CTRL_3	chr7	17700664	6283912		hOrg_CTRL_4	chr7	9174052	5576219
hiPSC_CTRL_3	chr8	16561010	5561392		hOrg_CTRL_4	chr8	8710919	5232112
hiPSC_CTRL_3	chr9	12594667	5066836		hOrg_CTRL_4	chr9	6311892	4465412
hiPSC_CTRL_3	chr10	14791712	5788902		hOrg_CTRL_4	chr10	7597448	5157654
hiPSC_CTRL_3	chr11	14798626	5896277		hOrg_CTRL_4	chr11	7642115	5080924
hiPSC_CTRL_3	chr12	14849778	6026918		hOrg_CTRL_4	chr12	8035106	5213111
hiPSC_CTRL_3	chr13	10896738	3953589		hOrg_CTRL_4	chr13	5702717	3608718
hiPSC_CTRL_3	chr14	9650950	4249548		hOrg_CTRL_4	chr14	4946087	3608647
hiPSC_CTRL_3	chr15	8318738	4271370		hOrg_CTRL_4	chr15	4158845	3487625
hiPSC_CTRL_3	chr16	7643797	4096537		hOrg_CTRL_4	chr16	3864863	3409322
hiPSC_CTRL_3	chr17	7933359	4570126		hOrg_CTRL_4	chr17	3902855	3561548
hiPSC_CTRL_3	chr18	8307252	3454192		hOrg_CTRL_4	chr18	4204904	3075776
hiPSC_CTRL_3	chr19	5485497	3152852		hOrg_CTRL_4	chr19	2776266	2287121
hiPSC_CTRL_3	chr20	6270915	3375119		hOrg_CTRL_4	chr20	3128501	2774659
hiPSC_CTRL_3	chr21	3213577	1847454		hOrg_CTRL_4	chr21	1640958	1542189
hiPSC_CTRL_3	chr22	3210084	2274416		hOrg_CTRL_4	chr22	1578231	1641392
hiPSC_CTRL_4	chr1	23431709	7403374		hOrg_SMS_1	chr1	14618364	19284158
hiPSC_CTRL_4	chr2	25733803	6874429		hOrg_SMS_1	chr2	16117935	19510861
hiPSC_CTRL_4	chr3	20991817	6163554		hOrg_SMS_1	chr3	13172155	16256165
hiPSC_CTRL_4	chr4	19801739	5449536		hOrg_SMS_1	chr4	12168145	15217910
hiPSC_CTRL_4	chr5	18550151	5548572		hOrg_SMS_1	chr5	11427670	14779348
hiPSC_CTRL_4	chr6	17817486	5490510		hOrg_SMS_1	chr6	10943638	14330010
hiPSC_CTRL_4	chr7	15554475	5320867		hOrg_SMS_1	chr7	9470908	13391833
hiPSC_CTRL_4	chr8	14595644	4759361		hOrg_SMS_1	chr8	8918218	12367276
hiPSC_CTRL_4	chr9	10911033	4377794		hOrg_SMS_1	chr9	6288852	10513190
hiPSC_CTRL_4	chr10	12902960	4926803		hOrg_SMS_1	chr10	7695869	12106741
hiPSC_CTRL_4	chr11	12933768	5015367		hOrg_SMS_1	chr11	7775054	12004674
hiPSC_CTRL_4	chr12	13497063	5278471		hOrg_SMS_1	chr12	7881168	12062106
hiPSC_CTRL_4	chr13	9503208	3454030		hOrg_SMS_1	chr13	5621586	8530689
hiPSC_CTRL_4	chr14	8354800	3725309		hOrg_SMS_1	chr14	4896582	8468961
hiPSC_CTRL_4	chr15	7214150	3682874		hOrg_SMS_1	chr15	4150170	7929706
hiPSC_CTRL_4	chr16	6677027	3571660		hOrg_SMS_1	chr16	3868082	7923012
hiPSC_CTRL_4	chr17	6859556	3890835		hOrg_SMS_1	chr17	3759575	7955602
hiPSC_CTRL_4	chr18	7170354	2988101		hOrg_SMS_1	chr18	4054638	7110297
hiPSC_CTRL_4	chr19	4734867	2531960		hOrg_SMS_1	chr19	2952269	5669224
hiPSC_CTRL_4	chr20	5493267	2930027		hOrg_SMS_1	chr20	3005536	6414304
hiPSC_CTRL_4	chr21	2766021	1589230		hOrg_SMS_1	chr21	1519366	3506442
hiPSC_CTRL_4	chr22	2754571	1927404		hOrg_SMS_1	chr22	1546220	3800933
hiPSC_SMS_1	chr1	28089622	10866011		hOrg_SMS_2	chr1	19887990	15086065
hiPSC_SMS_1	chr2	32106601	10474953		hOrg_SMS_2	chr2	21740050	15384443
hiPSC_SMS_1	chr3	26616120	9357217		hOrg_SMS_2	chr3	18094587	12577521
hiPSC_SMS_1	chr4	25936235	8549400		hOrg_SMS_2	chr4	16893108	11658622
hiPSC_SMS_1	chr5	23560595	8470744		hOrg_SMS_2	chr5	15773235	11516738
hiPSC_SMS_1	chr6	22542414	8347046		hOrg_SMS_2	chr6	15077866	11251754
hiPSC_SMS_1	chr7	19040187	7955765		hOrg_SMS_2	chr7	13188923	10425661
hiPSC_SMS_1	chr8	18209610	7116236		hOrg_SMS_2	chr8	12489521	9680736
hiPSC_SMS_1	chr9	13080708	6372888		hOrg_SMS_2	chr9	9009030	8392006
hiPSC_SMS_1	chr10	15306190	7235762		hOrg_SMS_2	chr10	10920991	9690905
hiPSC_SMS_1	chr11	15491243	7248846		hOrg_SMS_2	chr11	10975648	9538188
hiPSC_SMS_1	chr12	15845175	7519657		hOrg_SMS_2	chr12	11129648	9561087
hiPSC_SMS_1	chr13	12335750	5217183		hOrg_SMS_2	chr13	8118270	6658217
hiPSC_SMS_1	chr14	10201527	5331202		hOrg_SMS_2	chr14	7104674	6761812
hiPSC_SMS_1	chr15	8343463	5230333		hOrg_SMS_2	chr15	6016974	6471553
hiPSC_SMS_1	chr16	7230649	4849708		hOrg_SMS_2	chr16	5642373	6450313
hiPSC_SMS_1	chr17	6989660	5049866		hOrg_SMS_2	chr17	5609189	6634199
hiPSC_SMS_1	chr18	8994310	4366312		hOrg_SMS_2	chr18	6009453	5660451
hiPSC_SMS_1	chr19	4611954	3511829		hOrg_SMS_2	chr19	4188374	4549052
hiPSC_SMS_1	chr20	6118266	3991694		hOrg_SMS_2	chr20	4606839	5170965
hiPSC_SMS_1	chr21	3394992	2274750		hOrg_SMS_2	chr21	2323677	2833730
hiPSC_SMS_1	chr22	2753403	2482633		hOrg_SMS_2	chr22	2317841	3140090
hiPSC_SMS_2	chr1	42460655	18890193		hOrg_SMS_3	chr1	12915718	17954108
hiPSC_SMS_2	chr2	47634143	18066332		hOrg_SMS_3	chr2	14041673	18100851
hiPSC_SMS_2	chr3	38749643	16136590		hOrg_SMS_3	chr3	11387877	15070610
hiPSC_SMS_2	chr4	36965422	14538322		hOrg_SMS_3	chr4	10449962	13963197
hiPSC_SMS_2	chr5	34107851	14650126		hOrg_SMS_3	chr5	9893684	13676254
hiPSC_SMS_2	chr6	32646828	14372707		hOrg_SMS_3	chr6	9457688	13280400
hiPSC_SMS_2	chr7	27936865	13867280		hOrg_SMS_3	chr7	8265036	12434914
hiPSC_SMS_2	chr8	26577536	12430005		hOrg_SMS_3	chr8	7802463	11373915
hiPSC_SMS_2	chr9	19476231	11165425		hOrg_SMS_3	chr9	5588844	9690004
hiPSC_SMS_2	chr10	23161844	12453035		hOrg_SMS_3	chr10	6850761	11182327
hiPSC_SMS_2	chr11	23236729	12718644		hOrg_SMS_3	chr11	6861233	11082038
hiPSC_SMS_2	chr12	23138585	13147274		hOrg_SMS_3	chr12	6961772	11156933
hiPSC_SMS_2	chr13	17526943	8967329		hOrg_SMS_3	chr13	4849394	7784377
hiPSC_SMS_2	chr14	14906479	9329417		hOrg_SMS_3	chr14	4315358	7767183
hiPSC_SMS_2	chr15	12584725	9041299		hOrg_SMS_3	chr15	3688930	7296215
hiPSC_SMS_2	chr16	11261834	8767217		hOrg_SMS_3	chr16	3543862	7363010
hiPSC_SMS_2	chr17	11258864	9140405		hOrg_SMS_3	chr17	3542129	7590186
hiPSC_SMS_2	chr18	13018453	7558920		hOrg_SMS_3	chr18	3584685	6482199
hiPSC_SMS_2	chr19	7882547	6172869		hOrg_SMS_3	chr19	2762007	5419561
hiPSC_SMS_2	chr20	9687443	7089004		hOrg_SMS_3	chr20	2807387	5839135
hiPSC_SMS_2	chr21	4941541	3986930		hOrg_SMS_3	chr21	1373040	3171901
hiPSC_SMS_2	chr22	4610452	4568115		hOrg_SMS_3	chr22	1453480	3536400
hiPSC_SMS_3	chr1	23510909	7144350		hOrg_SMS_4	chr1	18426044	14324669
hiPSC_SMS_3	chr2	25587513	6511286		hOrg_SMS_4	chr2	20221446	14523975
hiPSC_SMS_3	chr3	20972342	5858561		hOrg_SMS_4	chr3	16600598	12049551
hiPSC_SMS_3	chr4	19493787	5186610		hOrg_SMS_4	chr4	15712689	11086027
hiPSC_SMS_3	chr5	18462290	5266275		hOrg_SMS_4	chr5	14561697	10980432
hiPSC_SMS_3	chr6	17760379	5223751		hOrg_SMS_4	chr6	13936689	10671755
hiPSC_SMS_3	chr7	15530178	5083010		hOrg_SMS_4	chr7	12140360	9968103
hiPSC_SMS_3	chr8	14609745	4432247		hOrg_SMS_4	chr8	11510065	9184519
hiPSC_SMS_3	chr9	11103379	4142234		hOrg_SMS_4	chr9	8281259	7917698
hiPSC_SMS_3	chr10	13033285	4711858		hOrg_SMS_4	chr10	10045219	9101156
hiPSC_SMS_3	chr11	13015183	4745241		hOrg_SMS_4	chr11	10070510	9033479
hiPSC_SMS_3	chr12	13130631	4887164		hOrg_SMS_4	chr12	10269684	9069924
hiPSC_SMS_3	chr13	9462828	3169790		hOrg_SMS_4	chr13	7546672	6320648
hiPSC_SMS_3	chr14	8499353	3478797		hOrg_SMS_4	chr14	6566580	6476866
hiPSC_SMS_3	chr15	7344531	3478844		hOrg_SMS_4	chr15	5573887	6043219
hiPSC_SMS_3	chr16	6843250	3508416		hOrg_SMS_4	chr16	5124488	6019320
hiPSC_SMS_3	chr17	6939036	3743239		hOrg_SMS_4	chr17	5075587	6141087
hiPSC_SMS_3	chr18	7254358	2758716		hOrg_SMS_4	chr18	5567652	5376098
hiPSC_SMS_3	chr19	4948368	2658661		hOrg_SMS_4	chr19	3711614	4212894
hiPSC_SMS_3	chr20	5644759	2749521		hOrg_SMS_4	chr20	4083818	4892328
hiPSC_SMS_3	chr21	2845948	1470321		hOrg_SMS_4	chr21	2142284	2651012
hiPSC_SMS_3	chr22	2871388	1897891		hOrg_SMS_4	chr22	2093724	2895906
hiPSC_SMS_4	chr1	25064745	8552300
hiPSC_SMS_4	chr2	27596787	7729043
hiPSC_SMS_4	chr3	22461606	6979324
hiPSC_SMS_4	chr4	21054403	6065794
hiPSC_SMS_4	chr5	19787386	6240115
hiPSC_SMS_4	chr6	19001187	6208357
hiPSC_SMS_4	chr7	16597182	6025405
hiPSC_SMS_4	chr8	15614830	5334457
hiPSC_SMS_4	chr9	11749710	4916798
hiPSC_SMS_4	chr10	13860038	5627143
hiPSC_SMS_4	chr11	13812256	5707898
hiPSC_SMS_4	chr12	13897403	5904056
hiPSC_SMS_4	chr13	10091844	3795495
hiPSC_SMS_4	chr14	8995461	4150703
hiPSC_SMS_4	chr15	7729574	4201673
hiPSC_SMS_4	chr16	7097477	4148534
hiPSC_SMS_4	chr17	7159874	4421937
hiPSC_SMS_4	chr18	7736441	3305365
hiPSC_SMS_4	chr19	4978910	3154286
hiPSC_SMS_4	chr20	5870518	3367117
hiPSC_SMS_4	chr21	2951790	1783385
hiPSC_SMS_4	chr22	2941982	2255712
