# Supplementary material for: Molecular and developmental deficits in Smith-Magenis syndrome human stem cell-derived cortical neural models
Source: Am J Hum Genet. 2025 Aug 28;112(10):2338–62. doi: 10.1016/j.ajhg.2025.07.020 (PMC12696504; doi:10.1016/j.ajhg.2025.07.020)
Supplement: Table S5. Number of samples for each line used in each experiment [file mmc3.xlsx]

## Sheet: Table S5
Number of samples from each line used in each experiment
Figures	Experiments		Units	Ctr-1	Ctrl-2	Ctrl-3	Ctrl-4	SMS-1	SMS-2	SMS-3	SMS-4	Independent batches or plates
Fig. S1E-G	iPSC markers		Number of colony/line	8	8	8	8	8	8	8	8	1
Fig. S2	hiPSC bulk RNA-seq		Independent libraries per hiPSC line	1	2	2	1	2	1	1	2	1-2
Fig. 1; Fig. S3-5	Hi-C		Number of libraries per hiPSC line	1	1	1	1	1	1	1	1	1
			Number of libraries per day 75 organoid line (5 organoids per library)	0	1	1	1	1	1	1	1	1
Fig. 2-3; Fig. S6-9, 11	snRNA-seq		Number of libraries per day 75 organoid line (5 organoids per library)	1	1	1	0	1	1	1	0	1
Fig. S10A-B	Day 75 NEUN/SOX2 quantification		Number of images/genotype	1	2	3	1	2	3	1	2	1-2
Fig. 4A	Day 75 organoid size		Number of organoids per line	49	39	70	35	14	61	173	44	1-4
Fig. 4B	Day 25 organoid size		Number of organoids per line	52	62	107	32	40	53	170	32	1-3
Fig. 4D	Day 25 organoid ventricle quantification		Number of organoids per line	3	4	5	0	2	6	3	2	1-2
Fig. 4F	Day 25 organoid EdU pulse		Number of organoids per line	4	5	4	1	5	4	4	3	1
Fig. 4G	NPC cell cycles PI-FACS analysis		Number of NPC/sample	20000	10000-20000	20000	20000	4000-20000	20000	16000-20000	8000-20000	3
Fig. 4H, 4I	NPC DNA damage markers		Number of NPC/line	100	100	100	100	100	100	100	100	1
Fig. 4K, 4L	Ki67 in NPC		Number of image/line	8	8	8	8	8	8	8	8	1
Fig. 5F	Neuron 4WPD soma size		Number of cortical neuron/line	100	100	100	100	100	100	100	100	2-3
Fig. 5H	Neuron 4WPD dendrite length		Number of cortical neuron/line	10	10	10	10	10	10	10	10	2-3
Fig. 5I, 5J	Neuron 4WPD sholl analysis		Number of cortical neuron/line	20	20	20	20	20	20	20	20	2-3
Fig. 5K	Neuron 6WPD excitatory synapse (VGLUT1)		# of segment (50um/segment)/line	10	10	10	10	10	10	10	10	2-3
Fig. S12A-B	DAPI+ nucleus size and density		(a) mm2 (b) percentage	1	2	3	1	2	3	1	2	1-2
Fig. S12C	Day 25 organoid circularity		Circularity	52	62	107	31	40	53	169	32	1-4
Fig. S12D	Day 75 organoid circularity		Circularity	49	39	70	35	14	60	173	44	1-3
Fig. S13C, S13E	NPC markers		Number of image/line	8	8	8	8	8	8	8	8	1
Fig. S15A	Neuron rH2AX staining		Number of cortical neuron/line	50	50	50	50	50	50	50	50	1-2
Fig. S15B	Neuron CAMKIIα and NeuN staining		Number of image/line	8	8	8	8	8	8	8	8	1-2
Fig.S15F	Neuron 8WPD soma size		Number of cortical neuron/line	75	75	0	75	75	75	75	75	2-3
Fig.S15H	Neuron 8WPD dendrite length		Number of cortical neuron/line	10	10	0	10	10	10	10	10	2-3
Fig.S15I, S15J	Cortical neuron 8WPD sholl analysis		Number of cortical neuron/line	20	20	0	20	20	20	20	20	2-3
Fig.S15K	Neuron 6WPD excitatory synapse (SYNAPSIN-1)		# of segment (50um/segment)/line	0	0	10	10	10	10	0	0	2-3
Fig. 5A-E	Cortical neuron bulk RNA-seq		Independent libraries per cortical neuron line	3	3	0	3	3	2	3	3	2-3
Fig. 6; Fig. S16-S17	Cortical neuron electrophysiology		neuron type (neuron/line)	21	22	9	11	21	12	10	21	2-4
Fig. 6; Fig. S16-S17	Cortical neuron electrophysiology		intrsinsic properties (neuron/line)	12	17	3	4	13	7	9	11	2-4
Fig. 6; Fig. S16-S17	Cortical neuron electrophysiology		current density (neuron/ lines)	12	17	3	4	12	7	10	11	2-4
Fig. 6; Fig. S16-S17	Cortical neuron electrophysiology		scaling (neuron/lines)	7	8	11	1	11	7	9	5	1-3
Fig.S14	NPC bulk RNA-seq		Independent libraries per NPC line	2	3	3	2	3	2	2	3	1-2
